# Supplementary material for: Association of the Single Nucleotide Polymorphisms rs11556218, rs4778889, rs4072111, and rs1131445 of the Interleukin-16 Gene with Ovarian Cancer
Source: Int J Mol Sci. 2024 Sep 24;25(19):10272. doi: 10.3390/ijms251910272 (PMC11477281; doi:10.3390/ijms251910272)
Supplement: Supplementary file 1 [file ijms-25-10272-s001.zip]

Archive with 1 entries (1 files):
- ijms-3212252-supplementary.pdf
